# Supplementary material for: Neurophysiological markers predicting recovery of standing in humans with chronic motor complete spinal cord injury
Source: Sci Rep. 2019 Oct 9;9:14474. doi: 10.1038/s41598-019-50938-y (PMC6785550; doi:10.1038/s41598-019-50938-y)
Supplement: Supplementary file 2 — Supplemental Tab. 3 [file 41598_2019_50938_MOESM2_ESM.xlsx]

## Sheet: Sheet1
Supplemental Table 3. The outputs of the prediction algorithm for ranking the effectiveness of the tested stimulation parameters for independent standing.
					PREDICTION SCORE
					Left side										Right side
Participant	scES parameters	IL	GL	RF	MH	VL	TA	MG	SOL		IL	GL	RF	MH	VL	TA	MG	SOL		Average	Class Label
A41	9-10-15-/0+1+2+6+7+ 12+; 25 Hz; 0.6V	0	0	0	0	0	0	0	0		0	0	0	0.41	0	0	0	0		0.03	ASSISTED
A41	10-15-/0+5+; 40 Hz; 0.7V	0.13	0	0	0	0.19	0	0	0		0	0	0	0.71	0	0	0	0		0.06	ASSISTED
A41	10-15-/0+5+; 60 Hz; 0.7V	0.2	0	0	0	0	0	0	0		0.15	0	0	1	0	0.06	0	0		0.09	ASSISTED
A41	9-10-15-/0+5+; 60 Hz; 1.7V	0	0	0	0	0.18	0	0	0		0	0	0	0	0	0	0	0		0.01	ASSISTED
A41	9-10-12-15-/1+6+; 25 Hz; 1.6V	0	0	0	0.94	0.19	0	0.38	0		0.14	0	0.8	0.49	0.19	0.18	0	0		0.21	ASSISTED
A41	9-10-12-15-/1+6+; 25 Hz; 1.6V	0.11	0	0	0.36	0	0	0	0		0.12	0	0	0.67	0.6	0	0	0		0.12	ASSISTED
A41	1-9-10-12-15-/6+7+; 25 Hz; 2.2V	0.81	0	0	0.15	0	0.84	0	0		0.23	0	0	0.87	0.8	0	0.54	0		0.27	ASSISTED
A41	1-9-10-12-15-/2+3+6+7+8+13+14+; 25 Hz; 0.7V	0	0	0	0	0	0	0	0		0	0	0	0.5	0	0	0	0		0.03	ASSISTED
A41	4-7-9-10-15-/0+1+2+ 3+5+6+8+11+12+13+14+; 40 Hz; 0.5V	0	0.22	0	0.19	0.37	0	0	0		0.42	0.15	0	0.23	0	0	0	0		0.1	ASSISTED
A41	4-9-10-14-15-/0+1+2+3+5+6+7+8+11+12+13+; 50 Hz; 0.4v	0	0.18	0	0.16	0	0	0	0		1	0	0	0.47	0.18	0	0	0		0.12	ASSISTED
A41	4-9-10-15-/0+1+2+ 3+5+6+7+8+11+12+13+14+; 20 Hz; 0.7v	0.83	0	0	0	0.39	0.2	0	0		0	0	0	0.38	0	0.01	0.03	0		0.11	ASSISTED
A45	4-10-15-/9+; 20 Hz; 5.0v	0	0	0	0.37	0	0	0.78	0		0.48	0	0	0	0.22	0.22	0	0		0.13	ASSISTED
A45	4-10-15-/9+; 25 Hz; 5.5v	0	0	0	0.89	0	0	0	0		0	0.11	0	0.15	0.16	0	0.61	0		0.12	ASSISTED
A45	4-10-15-/8+9+14+; 20 Hz; 5to4v	0	0	0.19	0.19	0.81	0	0.41	0		0	0	0	0	0	0	0.81	0.47		0.18	ASSISTED
A45	4-10-15-/8+9+14+; 30 Hz; 3.3v	0.11	0	0	0.37	0	0	0	0		0.41	0.12	0	0	0.41	0.25	0.8	0		0.15	ASSISTED
A45	4-10-15-/0+5+11+; 25 Hz; 2.5V	0	0	0	0.53	0	0	0	0		0.57	0	0.59	0	0.52	0	0.35	0.12		0.17	ASSISTED
B13	4-10-15-/1+6+12+; 25 Hz; 1.7V	0.59	0.11	1	0.84	0.17	1	0	0.75		0	0.43	0	1	0	0	0.81	0		0.42	ASSISTED
B13	4-10-15-/3+8+14+; 25 Hz; 2.2V	0	0	0	0.85	0.4	0.8	0	0.45		0	0	0	0.82	0.19	0	0.79	0		0.28	ASSISTED
B13	10-15-/3+9+14+; 30 Hz; 2.7V	0.3	0	0.82	0.47	0.61	0.85	0	0.35		0	0.82	0	0.84	0.37	0.45	0.8	0		0.42	ASSISTED
B13	10-15-/3+9+14+; 45 Hz; 2.9V	0.18	0.15	0	0.51	0	1	0	0.18		0	0	0	0.69	0	0	0	0		0.17	ASSISTED
B13	10-15-/4+9+14+; 45 Hz; 3.1V	0.42	0	0	0.51	0	0.68	0	0.24		0	0	0	0.72	0	0	0.19	0		0.17	ASSISTED
B13	10-15-/9+14+; 40 Hz; 3.7V	0.21	0	0.2	0.58	0.16	0.79	0	0.47		0	0	0	0.71	0.18	0.2	0.2	0		0.23	ASSISTED
A53	4-10-15-/3+8+14+; 30 Hz; 2.7v	0	0	0	0.72	0	0	0.17	0		0	0.21	0	0.11	0	0	0.67	0.31		0.14	ASSISTED
A53	4-10-15-/1+2+3+7+8+9+12+13+14+; 30 Hz; 1.0v	0.63	0	0	0.38	0.4	0	0.22	0.24		0.52	0.2	0	0.6	0.33	0	1	1		0.34	ASSISTED
A53	10-15-/1+2+3+7+8+9+12+13+14+; 25 Hz; 1.0v	0.21	1	0	1	0.81	0.44	0.82	1		0.73	0.64	0	0.73	0.59	0	0.17	1		0.57	INDEPENDENT
A53	10-11-/0+1+2+3+4+5+6+7+8+9+12+13+14+15+; 25 Hz; 1.7v	0.24	0.54	0	1	1	0	0.74	1		0.13	0	0	0	0.36	0	1	1		0.44	ASSISTED
A53	10-11- /0+1+2+3+4+5+6+7+8+9+12+13+14+; 50 Hz; 2.0v	0.19	0.12	0	0.24	0	0	0.02	0.01		0	0	0	0.26	0	0	0.73	1		0.16	ASSISTED
A53	4-10-15-/0+5+11+; 30 Hz; 1.2v	0.38	0.52	0	1	0.59	0	0.86	1		0.28	0.15	0	0.75	0.4	0.78	1	1		0.54	INDEPENDENT
A53	4-10-15-/0+5+11+; 55 Hz; 1.2v	0.84	0.2	0	0.07	0	0	0	0		0.22	0	0	0	0	0	0	1		0.15	ASSISTED
B21	4-10-15-/1+2+3+6+7+8+12+13+14+; 50 Hz; 1.3v	0	0	0	0	0	0	0	0		0.82	0	0	0	0	0	0	0		0.05	ASSISTED
B21	4-10-15-/1+2+3+6+7+8+12+13+14+; 30 Hz; 1.3v	0.21	0	0	0	0	0.07	0	0		0	0	0	0.05	0.17	0	0	0		0.03	ASSISTED
B21	4-10-15-/ 0+5+11+; 25 Hz;	0.17	0	0	0	0.34	0.1	0	0		0.67	0	0	0.09	0.36	0.01	0.59	0.04		0.15	ASSISTED
B21	4-5-10-11-14-/ 0+1+6+7+12+; 25 Hz; 2.5v	0	0	0	0	0.15	0	0	0		0.23	0	0	0.13	0.32	0	0.15	0		0.06	ASSISTED
B21	4-5-10-11-14-/ 0+1+6+7+12+; 50 Hz; 2.3v	0.46	0.16	0	0	0	0.22	0.18	0		0.28	0	0	0.07	0.16	0	0	0		0.1	ASSISTED
B21	0-5-11-/1+6+12+; 25 Hz; 2.3v	0	0.22	0	0	0	0	0.23	0		0	0	0	0	0	0	0.24	0		0.04	ASSISTED
B21	0-4-5-10-11-15-/1+6+7+12+; 35 Hz; 5.1v	0.33	0.02	0	0	0	0	0	0		0.73	0	0	0.16	0	0	0	0		0.08	ASSISTED
B21	4-10-15-/0+1+2+3+5+6+7+8+12+13+14+; 25 Hz; 2.3v	0.72	0.29	0	0.73	0	0	0	0		0.24	0	0.73	0	0	0	0	0		0.12	ASSISTED
B21	8-10-/3+4+14+15+; 25 Hz; 2.1v	0.11	0	0	0	0	0.3	0	0		0.84	0.17	0	0.35	0.18	0	0.2	0		0.13	ASSISTED
B21	6-8-10-/1+2+3+4+12+13+14+15+; 25 Hz; 7.7v	0	0	0	0	0	0	0	0		0.15	0	0	0.28	0.14	0	0	0		0.04	ASSISTED
A68	4-10-15-/0+5+11+; 25 Hz; 1.3V	0	0	0	0	0	0.77	0.18	0		0.63	0	0	0	0	0.74	0	0		0.14	ASSISTED
A68	4-10-15-/0+5+11+; 25 Hz; 1.5V	0	0	0	0	0.13	0.58	0	0		1	0	0	0.02	0.44	0.6	0	0		0.17	ASSISTED
A68	4-10-/5+6+7+11+12+13+; 25 Hz; 1.3V	0	0	0	0	0.17	0.81	0	0		0.67	0	0	0	0	1	0	0		0.17	ASSISTED
A68	4-10-15-/0+5+6+7+11+12+13+; 25 Hz; 1.0V	0	0	0	0	0.23	0.58	0	0		0.65	0	0	0.07	0.27	0.67	0	0		0.15	ASSISTED
A68	P1:4-10-15-/0+5+6+7+11+12+13+; P2:4-10-15-/0+5+11+; 20 Hz; P1:1.3V; P2:1.3V	0	0.79	1	0.8	0.78	0.72	0	0		0.87	0.53	0.19	1	0.57	0.68	0	0		0.49	ASSISTED
A68	P1:7-/1+2+6+8+12+13+; P2:4-10-15-/ 0+5+11+; 40 Hz; P1: 2.3V; P2: 1.2V	0	0	0	0	0	0.62	0	0		0.66	0	0	0.01	0	1	0	0		0.14	ASSISTED
A68	P1:11-12-/15+; P2:4-10-15-/ 0+5+11+; 20 Hz; P1: 1.4V; P2: 1.3V	0	0.1	0	0	0.05	0.64	0	0		0.85	0.02	0.7	0.01	0.4	0.69	0	0		0.22	ASSISTED
A68	4-9-10-15-/0+1+5+6+7+11+12+13+; 25 Hz; 1.0V	0	0.6	0	0.37	0.15	0.79	0	0		1	0.74	0	0.81	0.38	0.74	0	0		0.35	ASSISTED
A68	0-4-10-15-/5+11+; 20 Hz; 2.6V	0	0.05	0.8	0	0	1	0	0		0.66	0	0.17	0	0.42	1	0	0		0.26	ASSISTED
The electrode configurations are presented as electrode numbers with negative (cathode) and positive (anode) signs next to them and separated by “slash” signs.
